# Supplementary material for: Simultaneous robotic-assisted prostatectomy and rectal resection: a systematic review
Source: J Robot Surg. 2025 May 23;19(1):229. doi: 10.1007/s11701-025-02395-1 (PMC12102092; doi:10.1007/s11701-025-02395-1)
Supplement: Supplementary file 1 — Supplementary file1 (XLSX 16 KB) [file 11701_2025_2395_MOESM1_ESM.xlsx]

## Sheet: Sheet1
Supplementary Table 1. Complete systematic review data extraction.
Title: Simultaneous Robotic-Assisted Prostatectomy and Rectal Resection: A Systematic Review
Journal: Journal of Robotic Surgery
Authors: Harry Collin, Benjamin Huang, Amila Siriwardana, Craig Harris, Professor Andrew Stevenson, Anojan Navaratnam, Rachel Esler, Associate Professor Matthew J. Roberts
Corresponding Author: Harry Collin
Affiliation: Faculty of Medicine, The University of Queensland, Brisbane, Queensland, Australia; Department of Urology, Royal Brisbane and Women’s Hospital, Brisbane, Australia
Email: hjacollin@gmail.com; h.collin@uq.edu.au
Author (surname of first listed)	Year	Study Type	Age	Rectal Procedure	First Resection	Neo-adjuvant Therapy	BMI	Oper-ation Time	EBL	Stay	IDC Duration	Resection Margin	Complications (Clavien Dindo)	Follow-up Duration	Oncological Outcome	UI	Erectile Function	Other Oncological Therapy
Shin	2014	Series	47	ISR	Prostate	Historical rectal radiotherapy	19	585	700	28	21	R1	Nil reported	14	No recurrence	n/r	Preserved	Chemotherapy
	2014	Series	42	APR	Rectal	CRT	27	550	600	n/r	75	R0	IIIb. Urine leak - small defect in perineal wound, cystogram . SPC for 2/12, cystogram clear, then removed,	n/r	n/r	n/r	n/r	Chemotherapy
Kamiyama	2016	Report	74	Lap APR	Rectal	Chemotherapy	n/r	545	170	17	n/r	n/r	Nil reported	n/r	n/r	Incontinent	n/r	n/r
Kawakita	2016	Report	53	ISR	n/r	Chemotherapy	19.3	n/r	n/r	26	23	n/r	Nil reported	24	No recurrence	Continent	n/r	n/r
Park	2016	Report	64	APR	Rectal	No	n/r	n/r	n/r	10	7	R0	Nil reported	60	No recurrence	Continent	Preserved	No
Crolla	2018	Prospective cohort	n/r	APR	n/r	CRT	n/r	n/r	n/r	11	n/r	R0	II.	42	Recurrence. Lung metastasis.	n/r	n/r	n/r
	2018	Prospective cohort	n/r	APR	n/r	CRT	n/r	n/r	n/r	10	n/r	R0	IIIb	36	Recurrence. Lung and lymph node metastasis.	n/r	n/r	n/r
	2018	Prospective cohort	n/r	APR	n/r	CRT	n/r	n/r	n/r	7	n/r	R0	Nil reported	59	No recurrence	n/r	n/r	n/r
Imagami	2018	Series	59	Lap LAR	Prostate	No	n/r	676	n/r	n/r	n/r	n/r	Nil reported	32	Recurrence. Para-aortic and mediastinal lymph node.	n/r	n/r	Chemotherapy
de' Angelis	2019	Video	66	AR	Rectal	CRT	30.6	n/r	n/r	n/r	n/r	R0	Nil reported	n/r	n/r	n/r	n/r	n/r
Gys	2019	Series	36	Lap AR	Prostate	No	36	720	450	23	21	R0	II. Bleeding peptic ulcer Rx PPI	6	No recurrence (undetectable PSA)	Continent (immediately)	n/r	No
Itatani	2019	Series	67	LAR	Rectal	No	n/r	640	510	n/r	n/r	R0	Nil reported	n/r	n/r	n/r	n/r	n/r
Calleja Lozano	2020	Video	56	LAR	Rectal	CRT	n/r	n/r	n/r	6	n/r	R0	Nil reported	n/r	n/r	n/r	n/r	n/r
Heah	2020	Series	67	APR	Prostate	CRT	n/r	n/r	800	4	n/r	R0	Nil reported	n/r	No recurrence	n/r	n/r	No
	2020	Series	57	AR	Prostate	CRT	n/r	n/r	600	n/r	n/r	R1	Nil reported	n/r	n/r	Proceeded to cystectomy	n/r	Radical cystectomy & creation of ileal conduit (histology showed no residual tumour)
	2020	Series	66	ULAR	Prostate	CRT	n/r	n/r	700	n/r	n/r	R0	Nil reported	n/r	No recurrence	n/r	n/r	Chemotherapy
Kojima	2020	Report	44	LAR	Rectal	Chemotherapy	26.9	949	290	n/r	n/r	n/r	Nil reported	n/r	n/r	n/r	n/r	n/r
RajKumar	2020	Video	34	APR	Prostate	CRT	n/r	540	750	n/r	n/r	R0	Nil reported	6	No recurrence	SPC (BN closure)	n/r	Chemotherapy
Smith	2020	Series	29	APR	Rectal	CRT	24.9	570	n/r	26	n/r	R0	II. Ileus, surgical site infection	12	No recurrence	n/r	n/r	n/r
	2020	Series	41	APR	Rectal	CRT	21.6	480	n/r	25	n/r	R0	II. Ileus, LRTI	12	No recurrence	n/r	n/r	n/r
	2020	Series	78	LAR	Rectal	Prostate brachytherapy	25.7	480	n/r	15	n/r	R0	I. Ileus, AF	12	No recurrence	n/r	n/r	n/r
	2020	Series	70	APR	Rectal	CRT	25.8	600	n/r	15	n/r	R0	Nil reported	12	No recurrence	n/r	n/r	n/r
Williams	2021	Series	72	APR	n/r	CRT	22.2	450	n/r	13	n/r	R0	I. Ileus	n/r	No recurrence	n/r	n/r	Chemotherapy
	2021	Series	64	ULAR	Rectal	CRT	23.8	420	150	8	n/r	R0	II. UTI (POABx)	n/r	No recurrence	n/r	n/r	No
	2021	Series	62	APR	Rectal	CRT	31.6	670	1000	6	n/r	R0	I. Ileus	n/r	No recurrence	n/r	n/r	Chemotherapy
	2021	Series	60	ULAR	n/r	Chemotherapy	n/r	460	700	n/r	n/r	R0	IIIb. Vesicourethral anastomotic leak and sepsis (bilateral ureteric catheters)	n/r	No recurrence	n/r	n/r	No
Fukata	2022	Series	72	ISR	Rectal	No	22.6	629	345	23	n/r	R0	Nil reported	12	No recurrence	Continent	n/r	n/r
	2022	Series	61	APR	Rectal	Chemotherapy	24.2	764	200	27	116	R0	IIIa, VU anastomosis leake at 24 days (req IDC)	12	No recurrence	Continent	n/r	n/r
	2022	Series	75	ISR	Rectal	No	23.2	687	100	15	n/r	R0	Nil reported	12	Recurrence. Bone metastasis.	Continent	n/r	n/r
	2022	Series	73	AR	Rectal	No	24.8	444	20	25	n/r	R0	IIIb. Bowel anastomotic leakage req covering ileostomy at day 8	12	No recurrence	Continent	n/r	n/r
	2022	Series	65	APR	Rectal	No	20.8	431	30	11	42	R0	IIIa. VU anastomosis leake at 38 days (req IDC)	12	No recurrence	Continent	n/r	n/r
Grosek	2022	Video	71	APR	Rectal	CRT	n/r	360	200	8	7	R0	Nil reported	n/r	n/r	n/r	n/r	n/r
Jaganmurugan	2022	Series	71	APR	Rectal	CRT	n/r	n/r	n/r	14	n/r	R0	IIIb. Bladder neck resuturing, leak day 60 due to blocked SPC	n/r	No recurrence	SPC (BN closure)	n/r	No
	2022	Series	61	APR	Rectal	CRT	n/r	n/r	n/r	4	n/r	R0	II.	n/r	Recurrence. Para-aortic node.	SPC (BN closure)	n/r	Chemotherapy
	2022	Series	34	APR	Rectal	CRT	n/r	n/r	n/r	15	n/r	R0	IIIb. SB loops obstructed - re-explored day 7, resolved	n/r	Recurrence. Lung.	SPC (BN closure)	n/r	Chemotherapy
	2022	Series	53	APR	Rectal	CRT	n/r	n/r	n/r	8	n/r	R0	Nil reported	n/r	No recurrence	SPC (BN closure)	n/r	No
	2022	Series	51	APR	Rectal	CRT	n/r	n/r	n/r	15	n/r	R0	II.	n/r	No recurrence	SPC (BN closure)	n/r	Chemotherapy
Maeda	2022	Series	66	APR	Rectal	Chemotherapy	n/r	n/r	n/r	n/r	n/r	R0	Nil reported	n/r	n/r	n/r	n/r	n/r
	2022	Series	73	ISR	Prostate	No	n/r	n/r	n/r	n/r	n/r	R0	Nil reported	n/r	n/r	n/r	n/r	n/r
Saito	2022	Report	n/r	APR	n/r	CRT	n/r	n/r	n/r	n/r	n/r	R0	I. Minor VUA leakage managed conservatively	12	No recurrence	Continent	n/r	n/r
Takahashi	2022	Report	61	APR	Rectal	Chemotherapy	n/r	873	957	n/r	n/r	R0	Nil reported	n/r	n/r	n/r	n/r	n/r
Tully	2022	Report	63	LAR	Prostate	No	n/r	544	180	n/r	n/r	R1	I. AF, hyperglycaemia	9	Rising PSA	Continent	Preserved	n/r
Yee	2022	Video	61	APR	Prostate	CRT	n/r	382	200	n/r	n/r	R0	Nil reported	9	n/r	Incontinent	n/r	n/r
Hui Shin	2023	Video	48	ISR	Prostate	CRT	22.8	n/r	n/r	13	11	R0	Nil reported	1	n/r	Continent	n/r	n/r
Takeyama	2023	Video	70	AR	Rectal	CRT	n/r	506	625	17	n/r	R0	Nil reported	n/r	n/r	Incontinent	n/r	Chemotherapy
Legend
n/r = not reported
CRT = chemoradiotherapy
